# Supplementary material for: Characterization of Ganoderma pseudoferreum mitogenome revealed a remarkable evolution in genome size and composition of protein-coding genes
Source: Front Plant Sci. 2025 Aug 20;16:1532782. doi: 10.3389/fpls.2025.1532782 (PMC12405218; doi:10.3389/fpls.2025.1532782)
Supplement: Supplementary file 6 [file Table1.xlsx]

## Sheet: Supplementary table 1
Table S1. Genome comparison among the 13 Ganoderma species.
	Genome features	Ganoderma pseudoferreum	Ganoderma applanatum	Ganoderma calidophilum	Ganoderma flexipes	Ganoderma leucocontextum	Ganoderma lingzhi	Ganoderma lucidum	Ganoderma meredithae	Ganoderma multipileum	Ganoderma sichuanense	Ganoderma sinense	Ganoderma subamboinense	Ganoderma tsugae
	Accession	PP778499	NC_027188.1	MH252535.1	NC_068513.1	MH252534.1	OM792982.1	NC_021750.1	NC_026782.1	NC_061293.1	NC_060423.1	NC_022933.1	NC_060422.1	MH252533.1
	Total size (bp)	40719	119803	124588	107774	88194	49234	60635	78447	67340	61315	86451	73416	92511
	Over GC (%)	26.4	26.6588	25.435	24.9671	27.0789	26.4005	26.6727	26.1399	25.8093	26.3802	26.7828	26.3662	26.6736
	GC-skew (G − C)/(G + C)	0.0378788	0.0459641	0.0628294	0.0493534	-0.00946319	0.0518541	0.0589254	0.0411587	0.0377445	0.0552087	0.065561	0.0486129	0.0495218
	AT-skew (A − T)/(A + T)	-0.0108696	0.018813	0.0152531	0.0162986	-0.00307874	-0.00557457	0.00206918	0.00333097	-0.00388311	0.00372175	0.0311389	0.00886069	0.0206236
	Repetitive DNA (%)	5.28	2.86888	3.61913	2.79567	2.23711	1.95393	2.22644	2.46663	1.79388	1.68148	2.4939	2.72693	1.91869
	Genes	45	42	103	83	84	50	50	64	54	67	78	75	84
	conding region GC (%)	28.97	27.82	27.02	26.45	28.42	28.66	28.93	27.9	28.25	28.17	28.33	27.95	27.65
	mt tRNA gene number	22	25	25	23	25	26	26	29	28	26	28	26	25
	Intergenic regions (bp)	15389	58383	63003	64771	42264	20792	23480	35666	31132	24589	23188	27598	40799
	Intergenic regions (%)	37.7932	48.7325	50.5691	60.0989	47.9216	42.231	38.7235	45.4651	46.2311	40.1027	26.8221	37.5913	44.1018
	Intronic regions (bp)	2958	42770	41411	28024	25744	7201	13762	22388	16810	13631	43114	25616	31531
	Intronic regions (%)	7.26442	35.7003	33.2384	26.0026	29.1902	14.6261	22.6965	28.539	24.9629	22.2311	49.871	34.8916	34.0835
	Intron number	2	30	31	21	19	6	11	17	12	11	30	21	24
	Intron density(intron/kb)	0.0491171	0.250411	0.24882	0.194852	0.215434	0.121867	0.181413	0.216707	0.1782	0.179401	0.347017	0.286041	0.259429
	Intronic regions GC (%)	27.14	26.93	26.42	25.49	27.55	26.44	28.3	27.16	26.72	27.19	28.26	27.31	26.98

## Sheet: Supplementary table 2
Table S2. Taxonomic information and GenBank accession number of the filamentous Ascomycota species used in this study.
		Family	Genus	Species	Accession	Location
		Amanitaceae	Amanita	basii	NC_045195.1	University of Toronto
				bisporigera	NC_045196.1	Ingham County, Michigan
				brunnescens	NC_045197.1	Haugh West, Pennsylvania,USA
				inopinata	NC_045198.1	Suffolk, United Kingdom
				muscaria	NC_045199.1	Haugh West, Pennsylvania,USA
				phalloides	NC_045200.1	Alameda County, California,USA
				pseudoporphyria	NC_045194.1	Yunnan and Sichuan,China
				sinensis	NC_058596.1	Unknown
				thiersii	NC_045201.1	Baldwin City, Kansas,USA
		Physalacriaceae	Armillaria	borealis	NC_042230.1	Western Siberia from Abies sibirica trees,Russia
		Auriculariaceae	Auricularia	auricula-judae	NC_058230.1	AnTu county, Jilin province,China
		Hydnaceae	Cantharellus	appalachiensis	NC_037756.1	Dechang County, Sichuan province, China
				cibarius	MG602718.1	Dechang County, Sichuan province, China
				lutescens	NC_037757.1	Dechang County, Sichuan province, China
		Cryptococcaceae	Cryptococcus	gattii	CP025773.1	North America
				neoformans var. grubii	NC_004336.1	Unknown
		Bulleribasidiaceae	Dioszegia	hungarica	CM047349.1	The summit of puy de Dôme, France
		Hymenochaetaceae	Fomitiporia	mediterranea	NC_044676.1	Kaiserstuhl area near Freiburg,Germany
		Fomitopsidaceae	Fomitopsis	pinicola	OX579598.1	Unknown
		Polyporaceae	Ganoderma	applanatum	NC_027188.1	Changbai Mountain, Jilin Province, China
				calidophilum	MH252535.1	Qiongzhong county, Hainan province, China
				flexipes	NC_068513.1	Unknown
				leucocontextum	MH252534.1	Huidong county, Sichuan province, China
				lingzhi	OM792982.1	Tai Mountain, Shandong Province, China
				lucidum	NC_021750.1	Unknown
				meredithae	NC_026782.1	Louisiana, Grant Parish, Pineville, USFS Stuart Seed Orchard,USA
				multipileum	NC_061293.1	Unknown
				sichuanense	NC_060423.1	Sichuan Province in southwest,China
				sinense	NC_022933.1	Hainan,Chian
				subamboinense	NC_060422.1	Sichuan Province in southwest,China
				tsugae	MH252533.1	Wangqing county, Jilin province, China
				pseudoferreum	PP778499	Unknown
		Hericiaceae	Hericium	alpestre	NC_073556.1	Qinling Mountain,Zhashui County, Shaanxi Province, China.
				coralloides	NC_033903.1	Lulang town,Nyingchi City, Tibet Autonomous Region, China
				erinaceus	NC_065786.1	Yunhe county,Zhejiang province,China
		Bondarzewiaceae	Heterobasidion	abietinum	NC_080337.1	Europe and Ural region in Russia
				annosum	NC_080339.1	Europe and Ural region in Russia
				occidentale	NC_080338.1	USA
				parviporum	NC_080340.1	Europe and Ural region in Russia
		Hymenochaetaceae	Inonotus	hispidus	NC_066041.1	Shaanxi Province,China
		Russulaceae	Lactarius	deliciosus	NC_038055.1	Liangshan Yi Autonomous Prefecture,Sichuan province, China
				hatsudake	NC_038205.1	Liangshan Yi Autonomous Prefecture,Sichuan province, China
				piperatus	NC_038056.1	Liangshan Yi Autonomous Prefecture,Sichuan province, China
				subindigo	NC_079660.1	Unknown
				trivialis	NC_057510.1	Yunnan Mushuihua wild edible mushroom market,Kunming province, China
				volemus	NC_038054.1	Liangshan Yi Autonomous Prefecture of Sichuan,Sichuan province China,
				zonarius	MN906014.1	Unknown
		Omphalotaceae	Lentinula	edodes	OQ622194.1	Unknown
		Ustilaginaceae	Macalpinomyces	bursus	NC_060424.1	Unknown
		Malasseziaceae	Malassezia	furfur	NC_058904.1	Netherlands
				globosa	KY911088.1	London
				japonica	KY911090.1	Tatsuno,Hyogo prefecture,Japan,
				obtusa	KY911091.1	London,United Kingdom
				restricta	NC_039455.1	Konkuk University Hospital,Seoul,South Korea
				slooffiae	KY911097.1	Bourgogne,France
				sympodialis	KY911096.1	London,United Kingdom
				yamatoensis	KY911098.1	Tokyo,Japan
		Marasmiaceae	Marasmius	crinis-equi	MZ615351.1	Ghana
				tenuissimus	MZ615349.1	Ghana
		Marasmiaceae	Moniliophthora	perniciosa	NC_005927.1	Southeastern Bahia,Brazil
		Polyporaceae	Perenniporia	fraxinea	OQ612670.1	Jinju,Gyeongsangnam province, South Korea
		Hymenochaetaceae	Phellinidium	ferrugineofuscum	NC_071825.1	Unknown
		Hymenochaetaceae	Phellinus	igniarius	NC_071232.1	Unknown
		Hymenochaetaceae		lamaoensis	NC_044677.1	Taketomi,Okinawa,Japan
		Incertae sedis	Phlebia	radiata	NC_020148.1	Finland
		Pleurotaceae	Pleurotus	citrinopileatus	NC_036998.1	Beijing,China
				cornucopiae	NC_038091.1	Nanning, Guangxi Province, China
				eryngii	NC_033533.1	Shanghai,China
				giganteus	NC_062374.1	Nanning, Guangxi Province, China
				ostreatus	NC_009905.1	Chengdu,Sichuan province,China
				platypus	NC_036999.1	Unknown
		Sporidiobolaceae	Rhodotorula	mucilaginosa	NC_036340.1	Nigeria,Africa
		Russulaceae	Russula	abietina	NC_037774.1	A forest of western Sichuan,Sichuan province,China
				compacta	NC_037773.1	A forest of western Sichuan,Sichuan province,China
				foetens	NC_037775.1	A forest of western Sichuan,Sichuan province,China
				lepida	NC_037776.1	A forest of western Sichuan,Sichuan province,China
				rosea	NC_063592.1	Huangshan, Anhui Province, China
				subnigricans	NC_045293.1	Changxing County, Huzhou City, Zhejiang Province, China
				virescens	NC_037777.1	A forest of western Sichuan,Sichuan province,China
		Schizophyllaceae	Schizophyllum	commune	NC_003049.1	South Africa
		Incertae sedis	Taiwanofungus	camphoratus	MZ618261.1	Kaohsiung, Taiwan province,China
		Tilletiaceae	Tilletia	controversa	NC_073546.1	Unknown
				indica	NC_009880.1	Unknown
				walkeri	NC_010651.1	Unknown
		Polyporaceae	Trametes	cingulata	NC_013933.1	Unknown
				coccinea	NC_054272.1	Wisconsin, Dane, Madison, University of Wisconsin Arboretum, USA.
				hirsuta	NC_037239.1	Kezhemsky District, Krasnoyarsk Krai, Russia
				versicolor	NC_054271.1	Wisconsin, Dane, Madison, University of Wisconsin Arboretum, USA.
				villosa	NC_059895.1	Serra das,Quijingue,Bahia,Brazil
				fuciformis	MF422656.1	Wuyishan National Parks, Fujian province, China,
		Tricholomataceae	Tricholoma	flavovirens	NC_046501.1	Unknown
				matsutake	MZ066606.1	Quebec, Canada
				saponaceum	NC_046502.1	Unknown
				terreum	NC_046500.1	Unknown
		Ustilaginaceae	Ustilago	bromivora	LT558140.1	Unknown
				maydis	NC_008368.1	United States of America Minnesota, Saint Paul,USA
		Peronosporaceae	Phytophthora	infestans	U17009.2	Unknown
		Note:TheLocation is derived from the corresponding literature

## Sheet: Supplementary Fig. 3
Table S3. The best-fit models of individual PCGs determined by MEGA ModelFinder.
	Gene	Evolutionary model
	atp6	GTR+G+I
	atp8	GTR+G
	atp9	GTR+G
	cob	GTR+G+I
	cox1	GTR+G+I
	cox2	GTR+G+I
	cox3	GTR+G
	nad1	GTR+G+I
	nad2	GTR+G+I
	nad3	GTR+G+I
	nad4	GTR+G+I
	nad4L	T92+G
	nad5	GTR+G+I
	nad6	T92+G+I
	rps3	GTR+G+I
	rns	GTR+G
	rnl	GTR+G
	14 PCGs	GTR+G+I

## Sheet: Supplementary Table 4
	Table S4. Numbers of RNA editing sites in 13 related species
	Species	cox1	atp8	atp9	atp6	cox2	cox3	nad1	nad2	nad3	nad4	nad4L	nad5	nad6	cob	sum
	Ganoderma applanatum	16	4	3	10	4	8	6	19	1	17	2	21	11	14	136
	Ganoderma calidophilum	19	3	2	10	7	12	8	13	5	19	2	20	11	17	148
	Ganoderma flexipes	21	4	3	8	9	7	7	25	8	19	2	14	10	13	150
	Ganoderma leucocontextum	15	4	3	12	11	7	9	15	6	22	3	31	8	19	165
	Ganoderma lingzhi	18	4	4	6	5	6	8	22	6	17	2	27	10	13	148
	Ganoderma lucidum	19	4	4	6	5	6	8	21	6	29	2	26	10	13	159
	Ganoderma meredithae	21	4	3	6	6	6	7	19	6	21	2	27	15	10	153
	Ganoderma multipileum	13	4	3	11	5	5	8	20	6	18	2	24	11	13	143
	Ganoderma sichuanense	17	4	2	9	9	6	8	17	7	16	2	18	11	18	144
	Ganoderma sinense	18	4	4	6	5	6	8	22	6	17	2	27	10	13	148
	Ganoderma subamboinense	17	4	3	10	3	7	8	16	7	18	2	27	7	14	143
	Ganoderma tsugae	17	4	3	10	5	12	8	17	7	12	1	23	7	13	139
	Ganoderma pseudoferreum	19	4	3	10	9	7	9	12	7	22	3	23	7	16	151
	sum	230	51	40	114	83	95	102	238	78	247	27	308	128	186

## Sheet: Supplementary Table 5
		Table S5. Number of qualified RNA editing sites in various genus
		Genus	atp6	atp8	atp9	cob	cox1	cox2	cox3	nad1	nad2	nad3	nad4	nad4L	nad5	nad6
		Amanita	14.6667	1.77778	1.55556	19.4444	25.6667	9.88889	9.22222	17.6667	24.1111	4.44444	25.8889	2.66667	34.3333	9.22222
		Cantharellus	14.3333	1	1.33333	18.3333	24	9.33333	9.66667	11.6667	23	6.33333	37.3333	22.6667	29	11.6667
		Hericium	19.6667	3	4	14	17.6667	9.66667	8	10.6667	22.3333	5	15.6667	1	28.6667	9
		Heterobasidion	13	2	3	16.75	29	5.5	5.5	11.75	20.75	6	20.5	1	26.25	12.75
		Lactarius	9.28571	3.14286	2.14286	8.85714	23	6.28571	8.85714	13.8571	17	3.42857	17.8571	1.14286	24	11
		Malassezia	15	1.875	8.5	19.75	24.125	9.625	14.5	18.25	26.75	6	32.75	5.75	43.875	12.75
		Pleurotus	7	1.66667	2.16667	16.8333	21	11.8333	7	11.3333	29.3333	6.16667	22.6667	2.66667	34	8.33333
		Russula	0	3.57143	2.85714	20.1429	24.4286	6.28571	7	12.2857	18	3.85714	18.2857	1.14286	22.8571	8.28571
		Tricholoma	14.25	1.5	2.75	18	21.75	14.25	8.5	16	26	7.5	29.25	4	28	8.75
		Tilletia	15.6667	1	3.33333	19	18.6667	11.6667	15	14.3333	33	9.33333	26.3333	5.33333	39.3333	25.3333
		Trametes	11.4	2.4	2.2	13	14	12.2	9.8	11.2	16	6.6	23	3.8	44.4	7.8
		Ganoderma	17.6923	3.92308	3.07692	8.76923	6.38462	7.30769	7.84615	18.3077	6	19	2.07692	23.6923	9.84615	14.3077
